# Supplementary material for: Comparison of point and roadside transect methods to evaluate the abundance and richness of diurnal raptors in the arid region of Rajasthan
Source: PLoS One. 2021 Dec 8;16(12):e0259805. doi: 10.1371/journal.pone.0259805 (PMC8654222; doi:10.1371/journal.pone.0259805)
Supplement: S1 Data — (XLSX) [file pone.0259805.s001.xlsx]

## Sheet: Stripe_transect
Comparison of point count and road transect methods to evaluate the abundance and richness of diurnal raptors in the arid region of Rajasthan
		T1_S	T2_S	T3_S	T4_S	T5_S	T6_S	T7_S	T8_S	T9_S	T10_S	T11_S	T12_S	T13_S	T14_S	T15_S	T16_S	T17_S	T18_S	T19_S	T20_S	T21_S	T22_S	T23_S	T24_S	T25_S	T26_S	T27_S	T28_S	T29_S	T30_S	T31_S	T32_S	T33_S	T34_S	T35_S	T36_S	T37_S	T38_S	T39_S	T40_S	T41_S	T42_S	T43_S	T44_s	T45_S	T46_S	T47_S	T48_S
Marsh Harrier		0.33	0.33	0.33	0.33	0	0.33	0	0.33	0.33	0	0.33	0	0.33	0	0.33	0.33	0	0	0.33	0.33	0	0.33	0.33	0	0.33	0.33	0.33	0.33	0	0.66	0.33	0	0.33	0	0	0.33	0	0.33	0	1	0.33	0.33	1	1	0	1	1	1
Steppe EagleE		0.33	0	0.33	0	0.33	0.33	0	0.33	0	0.33	0	0.33	0.33	0	0.33	0	0	0.33	0	0.33	0.33	0.33	0	0.33	0.33	0	0.33	0	0.66	0.33	1	1	0	0.33	0.33	0	0	0.33	0	1	0.66	0.33	2	0.33	0	0.33	0.33	0
Common Kestrel		0.33	0.33	0	0	0.33	0	0.33	0	0.33	0	0.33	0	0	0.33	0	0.33	0.33	0	0	0.33	0.33	0	0.33	0	0.33	0.33	0	0.33	0.33	0.33	1	1	0	0	1	0.33	0.33	1	1	0.33	0.33	0.33	1	1	0	0	1	0.33
Peregrine Falcon		0	0	0	0.33	0	0	0	0	0	0	0.33	0	0	0.33	0.33	0	0	0	0.33	0	0	0.33	0	0.33	0	0	0.33	0	0	0	0.33	0	0.33	0.33	0	0.33	0	0	0.33	0.33	0.33	0	0	0.33	0	0.33	0	0
Red necked Falcon		0	0	0	0.33	0.33	0	0	0.33	0.33	0	0.33	0	0.33	0	0	0.33	0.33	0	0	0	0.33	0.33	0	0.33	0	0.33	0	0	0.33	0.33	0	0.33	0	0	0.33	0	0	0	0	0	0	0.33	0.66	0	0	0	0.33	0
Black Wing Kite		1	0.66	1	1.33	0.66	1	0.66	0.33	1	0.33	1	0.33	0.33	0.33	0.33	1	1	1	1	0.33	0.33	1	0.33	0.66	0.33	1	0.33	1	0.66	1	0.33	1	1	0.33	0.33	1	0.66	0.66	1	1	0.33	1	1	1	0.33	1	1	1
Black Kite		0.33	0.66	0.66	1.66	0.66	2	1	0.66	1	0.66	0.66	0.66	0.66	0.66	1.33	1	1.33	2	1	0.66	1	1.33	1.66	1.33	1	0.33	0.66	1	0.66	1	0.33	1.33	1	1	1	1.33	1	1	1.66	1.66	1	1	1	2.66	1	2	1	1
Honey Buzzard		0	0	0	0	0	0	0	0	0	0	0	0	0	0	0	0	0	0	0	0	0	0	0	0	0	0	0	0	0	0	0	0	0	0	0	0	0	0	0	0	0	0	0	0	0	0	0	0
Egyptian Vulture		0.33	0.33	0.33	0.33	0.33	0	0.33	0.33	0.33	0	0	0.33	0.33	0	0.33	0.33	0	0.33	0	0.33	0.33	0	0.66	0	0.33	0.33	0.66	0.33	0.33	0	0.33	0.33	0.33	0.33	0.33	0.33	0.66	0.33	0.33	0	0.33	0.33	0	0.33	1	0	0.33	0.33
Indian Vulture		0	0	0.33	0	0	0.33	0.33	0	0.33	0	0	0.33	0	0.33	0	0	0.33	0.33	0	0	0.33	0.33	0	0	0	0.66	0.33	0	0.33	0	0.33	0	0.33	0	0.33	0.33	0	0	0	0.33	0.33	0	0.33	0.33	0	0	0	0.33
EurasianGriffon		0	0.33	0	0.33	0.33	0	0.33	0	0	0	0.33	0	0.33	0.33	0	0.33	0.33	0	0	0.33	0.33	0	0.33	0	0	0.33	0.33	0.33	0	0.33	0	0.33	0.33	0	0	0	0.33	0.66	0.33	0	0.33	0	0.33	0.66	0.33	0	0	0.33
Cinereous Vulture		0	0	0.33	0	0	0	0	0.33	0.33	0	0.33	0	0	0.33	0.33	0.33	0	0.33	0.33	0.33	0	0.33	0	0	0.33	0.66	0.33	0.33	0.33	0.33	0.33	0	0.33	0.33	0.33	0.33	0.33	0.33	0	0.33	0.33	0.33	0.33	0.33	0	0.33	0	0.33
White Rumped Vulture		0.33	0	0.33	0.33	0	0.33	0.33	0.33	0	0.33	0.33	0.33	0	0.33	0	0	0.33	0	0.33	0	0.33	0	0	0.33	0.66	0.33	0.33	0	0	0.33	0	0	0.66	0	0.33	0.33	0	0.33	0	0	0.33	0.66	0.33	0	0.33	0.33	0.33	0.33
Short Toed Snake Eagle		0.33	0.33	0.33	0	0.33	0	0.33	0.33	0	0	0.33	0	0.33	0.33	0.33	0.33	0	0	0.33	0.33	0	0.33	0	0.33	0	0.66	0	0.33	0	0.33	0.33	0.33	0	0	0.33	0.66	0.33	0.33	0	0.33	0.33	0.66	0.33	0.33	0.33	0.66	0.33	0.33
Long Legged Buzzard		0	0	0.33	0.33	0.33	0.33	0.33	0	0.33	0.33	0	0.33	0	0.66	0	0.33	0.33	0.33	0.33	0.33	0.33	0	0.33	0	0.33	0.33	0.33	0.33	0.33	0.33	0.33	0.33	0.33	0	0.33	0.33	0.33	0.33	0.33	0.33	0.33	0.33	0.33	0.33	0.33	0.66	0	0
White Eyed Buzzard(		0.33	0.33	0.66	0.33	0.33	0	0	0.33	0.33	0	0.33	0.33	0.33	0.33	0.33	0.33	0	0.33	0.33	0.33	0.33	1	1	0.33	1	0.66	0.66	0.66	0	0.33	0	0.33	0.33	1	1	0.33	0.33	1	1	1	0.33	1	0.33	0.33	1	0.66	1	0.66
Tawny Eagle		0.33	0	0.33	0	0.33	0.33	0.33	0	0	0.33	0.33	0.33	0.33	0.33	0.33	0.33	0	0.33	0.66	0.33	0	0.33	0	0.33	0	0.33	0.66	0.33	0	0.33	0.33	0	0.33	0	0.66	0.66	0	0.33	0.33	0.33	0.66	0.66	0.33	0.33	0.33	0.33	0.33	0.66
Bonelli’s Eagle		0	0	0	0.33	0	0.33	0	0.33	0	0	0.33	0.33	0	0	0.33	0	0.33	0	0.33	0	0.33	0.33	0.33	0.33	0.33	0	0.33	0	0.33	0	0.33	0.33	0.33	0.33	0	0.33	0	0	0.33	0.33	0.33	0.33	0.33	0	0.33	0	0.33	0
Booted Eagle		0	0	0	0.33	0.33	0.33	0.33	0.33	0.33	0.33	0	0.33	0.33	0	0.33	0	0.33	0.33	0	0	0.33	0.33	0	0.33	0.33	0.33	0	0.33	0.33	0.33	0	0.33	0	0	0.33	0.33	0.33	0.33	0	0	0.33	0	0.33	0	0.33	0	0.33	0
Spotted Owlet		0.33	0	0.33	0.33	0.33	0	0.33	0	0.33	0	0.33	0	0.33	0	0	0.33	0	0.33	0	0.33	0	0	0.33	0.33	0	0	0.33	0	0	0.33	0	0.33	0	0	0	0.33	0	0.33	0	0.33	0	0.33	0	0.33	0.33	0	0	0.66
Crested Serpent Eagle		0	0.33	0.33	0	0	0.33	0	0.33	0.33	0	0	0.33	0	0.33	0	0.33	0	0	0.33	0	0.33	0.33	0	0	0.33	0.33	0.33	0.33	0	0.33	0	0.33	0	0.66	0.33	0	0	0.33	0	0	0.33	0	0.33	0	0	0.33	0	0.33
Pallid Harrier		0	0	0.33	0.33	0	0.33	0.33	0	0	0	0.33	0	0.33	0	0.33	0.33	0	0.33	0	0.66	0	0.33	0	0	0.33	0.33	0.33	0.33	0.33	0	0	0	0.33	0.33	0	0.33	0	0.33	0	0.33	0	0.33	0	0.33	0	0.33	0	0.33
Montagu’s Harrier		0	0	0	0.33	0	0	0.33	0.33	0	0	0.33	0.33	0.33	0	0	0	0	0	0.33	0.66	0	0	0.33	0.33	0	0.33	0.33	0.66	0.33	0.33	0	0	0.33	0.33	0.33	0.33	0	0.33	0.33	0	0	0.33	0.33	0.33	0.33	0	0.33	0.33
Shikra		0.66	0.66	0.33	0	0.66	0.33	0	0.33	0.33	0.33	0	0.33	0.66	0.33	0.33	0.33	0.33	0.33	1	0.33	0.33	0.33	0.33	0	0.33	0.33	0.33	0.33	0.33	0	0.33	0.66	0.33	0	1	0.33	0.66	0	0.33	0	0.33	0.33	0.66	0.33	0.66	0.33	0.33	0.33
Rock Eagle Ow		0	0	0	0	0	0	0	0	0	0	0	0	0	0	0	0	0	0	0	0	0	0	0	0	0	0	0	0	0	0	0	0	0	0	0	0	0	0	0	0	0	0	0	0	0	0	0	0
Imperial Eagle		0	0.33	0.33	0	0.33	0	0	0.66	0.33	1	0.33	0	0	0.66	0.33	0.33	0.66	0.33	0.33	0.66	0.33	1	0	0	0.33	0.33	0.66	0.33	0	0.33	0.33	0.33	0.66	0.33	0	0.33	0	0	0	0.33	0	0.33	0.33	0	0.33	0	0	0.33
Laggar Falcon		0.33	0.33	0	0.33	0	0.33	0	0.33	0.33	0.66	0	0	0.33	0	0	0.33	0.33	0.33	0.33	0	0.33	0	0.33	0	0.33	0.33	0.33	0	0	0.33	0.33	0	0.33	0	0	0.33	0.33	0	0	0.66	0.33	0	0	0	0.33	0.66	0	0
common buzzard		0	0.33	0.66	0.33	0.33	0.66	0	0	0.33	0.33	0.66	0.33	0.66	0.33	0	0.33	0	0	0	0	0.33	0	0	0	0.66	0	0.66	0	0.33	0	0	0	0	0	0.33	0	0	0.33	0.66	0.33	0	0	0	0.33	0	1	0.33	1
unidentified spcie		0	0.33	0	0	0	0	0	0	0.33	0	0	0.33	0.33	0	0.33	0.33	0	0.33	0	0	0.33	0.33	0	0	0.33	0	0	0	0.33	0.33	0	0.33	0.33	0	0.33	0.33	0	0.33	0	0	0.33	0	0	0	0	0	0	0.33
Indian Spotted Eagle*		0	0	0	0	0	0	0	0.33	0	0	0	0	0	0	0	0	0	0	0	0.33	0	0	0	0	0	0	0	0	0	0	0	0	0	0	0	0	0	0	0	0	0	0	0	0	0	0	0	0
Greater Spotted Eagle*		0	0	0	0	0	0	0	0.33	0	0	0	0	0	0	0	0	0	0	0	0	0	0	0	0	0	0	0	0	0	0	0	0	0	0	0	0	0	0	0	0	0	0	0	0	0	0	0	0
Changeable Hawk Eagle*		0	0	0	0	0	0	0	0	0.33	0	0	0	0	0	0	0	0	0	0	0	0	0	0	0	0	0	0	0	0	0	0	0	0	0	0	0	0	0	0	0	0	0	0	0	0	0	0	0
Saker Falcon*		0	0	0	0	0	0	0	0	0	0	0	0	0	0	0	0	0	0	0	0	0	0	0	0	0	0	0	0	0	0	0	0	0	0	0	0	0	0	0	0	0.33	0	0	0	0	0	0	0
Merlin*		0	0	0	0	0	0	0	0	0	0	0	0	0	0	0	0	0	0	0	0	0	0	0	0	0	0	0	0	0	0	0	0	0	0	0	0	0	0	0	0	0.33	0	0	0	0	0	0	0
Hobby*		0	0	0	0	0	0	0	0	0	0	0	0	0	0	0	0	0	0	0	0	0	0	0	0	0	0	0	0	0	0	0	0	0	0	0	0	0	0	0	0	0.66	0	0	0	0	0	0	0
Osprey*		0	0	0	0	0	0	0	0.33	0	0	0	0	0	0	0	0	0	0	0	0	0	0	0	0	0	0	0	0	0	0	0	0	0	0	0	0	0	0	0	0	0	0	0	0	0	0	0	0
																																															3	3	1
	Rarefaction data																																														1	0	1
																																															3	1	0
																																															0	0	1
	1	1	1	1	0	1	0	1	1	0	1	0	1	0	1	1	0	0	1	1	0	1	1	0	1	1	1	1	0	2	1	0	1	0	0	1	0	1	0	3	1	1	3	3	0	3	1	0	1
	3	0	1	0	1	1	0	1	0	1	0	1	1	0	1	0	0	1	0	1	1	1	0	1	1	0	1	0	2	1	3	3	0	1	1	0	0	1	0	3	2	1	6	1	0	1	3	3	1
	1	1	0	0	1	0	1	0	1	0	1	0	0	1	0	1	1	0	0	1	1	0	1	0	1	1	0	1	1	1	3	3	0	0	3	1	1	3	3	1	1	1	3	3	0	0	3	3	5
	0	0	0	1	0	0	0	0	0	0	1	0	0	1	1	0	0	0	1	0	0	1	0	1	0	0	1	0	0	0	1	0	1	1	0	1	0	0	1	1	1	0	0	1	0	1	0	0	0
	1	0	0	1	1	0	0	1	1	0	1	0	1	1	1	1	1	1	0	0	1	1	0	1	0	1	0	1	1	1	0	1	0	1	1	0	0	1	0	1	0	1	1	0	0	0	1	1	3
	3	2	3	4	2	3	2	1	3	1	3	1	1	1	1	3	3	3	3	1	1	3	1	2	1	3	1	3	2	3	1	3	3	1	1	3	2	2	3	3	1	3	3	3	1	3	0	1	0
	1	2	2	4	2	6	3	2	3	2	2	2	2	2	4	3	4	6	3	2	3	4	5	4	3	1	2	3	2	3	1	4	3	3	3	4	3	3	5	5	3	3	3	7	3	6	0	1	1
	0	0	0	0	0	0	0	0	0	0	0	0	0	0	0	0	0	0	0	0	0	0	0	0	0	0	0	0	0	0	0	0	0	0	0	0	0	0	0	0	0	0	0	0	0	0	0	1	0
	1	1	1	1	1	0	1	1	1	0	0	1	1	0	1	1	0	1	0	1	1	0	2	0	1	1	2	1	1	0	1	1	1	1	1	1	2	1	1	0	1	1	0	1	3	0	1	1	0
	0	0	1	0	0	1	1	0	1	0	0	1	0	1	0	0	1	1	0	0	1	1	0	0	0	2	1	0	1	0	1	0	1	0	1	1	0	0	0	1	1	0	1	1	0	0	1	1	1
	0	1	0	1	1	0	1	0	0	0	1	0	1	1	0	1	1	0	0	1	1	0	1	0	0	1	1	1	0	1	0	1	1	0	0	0	1	2	1	0	1	0	1	2	1	0	0	0	1
	0	0	1	0	0	0	0	1	1	0	1	0	0	1	1	1	0	1	1	1	0	1	0	0	1	2	1	1	1	1	1	0	1	1	1	1	1	1	0	1	1	1	1	1	0	1	3	2	1
	1	0	1	1	0	1	1	1	0	1	1	1	0	1	0	0	1	0	1	0	1	0	0	1	2	1	1	0	0	1	0	0	2	0	1	1	0	1	0	0	1	2	1	0	1	1	1	2	3
	1	1	1	0	1	0	1	1	0	0	1	0	1	1	1	1	0	0	1	1	0	1	0	1	0	2	0	1	0	1	1	1	0	0	1	2	1	1	0	1	1	2	1	1	1	2	1	0	1
	0	0	1	1	1	1	1	0	1	1	0	1	0	2	0	1	1	1	1	1	1	0	1	0	1	1	1	1	1	1	1	1	1	0	1	1	1	1	1	1	1	1	1	1	1	2	1	0	0
	1	1	2	1	1	0	0	1	1	0	1	1	1	1	1	1	0	1	1	1	1	3	3	1	3	2	2	2	0	1	0	1	1	3	3	1	1	3	3	3	1	3	1	1	3	2	0	2	0
	1	0	1	0	1	1	1	0	0	1	1	1	1	1	1	1	0	1	2	1	0	1	0	1	0	1	2	1	0	1	1	0	1	0	2	2	0	1	1	1	2	2	1	1	1	1	0	1	0
	0	0	0	1	0	1	0	1	0	0	1	1	0	0	1	0	1	0	1	0	1	1	1	1	1	0	1	0	1	0	1	1	1	1	0	1	0	0	1	1	1	1	1	0	1	0	0	1	1
	0	0	0	1	1	1	1	1	1	1	0	1	1	0	1	0	1	1	0	0	1	1	0	1	1	1	0	1	1	1	0	1	0	0	1	1	1	1	0	0	1	0	1	0	1	0	1	1	1
	1	0	1	1	1	0	1	0	1	0	1	0	1	0	0	1	0	1	0	1	0	0	1	1	0	0	1	0	0	1	0	1	0	0	0	1	0	1	0	1	0	1	0	1	1	0	1	1	1
	0	1	1	0	0	1	0	1	1	0	0	1	0	1	0	1	0	0	1	0	1	1	0	0	1	1	1	1	0	1	0	1	0	2	1	0	0	1	0	0	1	0	1	0	0	1	0	0	0
	0	0	1	1	0	1	1	0	0	0	1	0	1	0	1	1	0	1	0	2	0	1	0	0	1	1	1	1	1	0	0	0	1	1	0	1	0	1	0	1	0	1	0	1	0	1	0	1	0
	0	0	0	1	0	0	1	1	0	0	1	1	1	0	0	0	0	0	1	2	0	0	1	1	0	1	1	2	1	1	0	0	1	1	1	1	0	1	1	0	0	1	1	1	1	0	0	0	0
	2	2	1	0	2	1	0	1	1	1	0	1	2	1	1	1	1	1	3	1	1	1	1	0	1	1	1	1	1	0	1	2	1	0	3	1	2	0	1	0	1	1	2	1	2	1	1	3	1
	0	0	0	0	0	0	0	0	0	0	0	0	0	0	0	0	0	0	0	0	0	0	0	0	0	0	0	0	0	0	0	0	0	0	0	0	0	0	0	0	0	0	0	0	0	0
	0	1	1	0	1	0	0	2	1	3	1	0	0	2	1	1	2	1	1	2	1	3	0	0	1	1	2	1	0	1	1	1	2	1	0	1	0	0	0	1	0	1	1	0	1	0
	1	1	0	1	0	1	0	1	1	2	0	0	1	0	0	1	1	1	1	0	1	0	1	0	1	1	1	0	0	1	1	0	1	0	0	1	1	0	0	2	1	0	0	0	1	2
	0	1	2	1	1	2	0	0	1	1	2	1	2	1	0	1	0	0	0	0	1	0	0	0	1	0	2	0	1	0	0	0	0	0	1	0	0	1	2	1	0	0	0	1	0	3
																																															3	3	1
																																															1	0	1
	new rarefaction																																														3	1	0
																																															0	0	1
	1	1	1	1	0	1	0	1	1	0	1	0	1	0	1	1	0	0	1	1	0	1	1	0	1	1	1	1	0	2	1	0	1	0	0	1	0	1	0	3	1	1	3	3	0	3	1	0	0
	1	0	1	0	1	1	0	1	0	1	0	1	1	0	1	0	0	1	0	1	1	1	0	1	1	0	1	0	2	1	3	3	0	1	1	0	0	1	0	3	2	1	6	1	0	1	3	3	1
	1	1	0	0	1	0	1	0	1	0	1	0	0	1	0	1	1	0	0	1	1	0	1	0	1	1	0	1	1	1	3	3	0	0	3	1	1	3	3	1	1	1	3	3	0	0	3	3	5
	0	0	0	1	0	0	0	0	0	0	1	0	0	1	1	0	0	0	1	0	0	1	0	1	0	0	1	0	0	0	1	0	1	1	0	1	0	0	1	1	1	0	0	1	0	1	0	0	0
	0	0	0	1	1	0	0	1	1	0	1	0	1	0	0	1	1	0	0	0	1	1	0	1	0	1	0	0	1	1	0	1	0	0	1	0	0	0	0	0	0	1	2	0	0	0	1	1	3
	3	2	3	4	2	3	2	1	3	1	3	1	1	1	1	3	3	3	3	1	1	3	1	2	1	3	1	3	2	3	1	3	3	1	1	3	2	2	3	3	1	3	3	3	1	3	0	1	0
	1	2	1	5	2	6	3	2	3	2	2	2	2	2	4	3	4	6	3	2	1	4	5	4	3	1	2	3	2	3	1	4	3	3	3	4	3	3	5	5	3	3	3	8	3	6	0	1	1
	0	0	0	0	0	0	0	0	0	0	0	0	0	0	0	0	0	0	0	0	0	0	0	0	0	0	0	0	0	0	0	0	0	0	0	0	0	0	0	0	0	0	0	0	0	0	0	1	0
	1	1	1	1	1	0	1	1	1	0	0	1	1	0	1	1	0	1	0	1	1	0	2	0	1	1	2	1	1	0	1	1	1	1	1	1	2	1	1	0	1	1	0	1	3	0	1	1	0
	0	0	1	0	0	1	1	0	1	0	0	1	0	1	0	0	1	1	0	0	1	1	0	0	0	2	1	0	1	0	1	0	1	0	1	1	0	0	0	1	1	0	1	1	0	0	1	1	1
	0	1	0	1	1	0	1	0	0	0	1	0	1	1	0	1	1	0	0	1	1	0	1	0	0	1	1	1	0	1	0	1	1	0	0	0	1	2	1	0	1	0	1	2	1	0	0	0	1
	0	0	1	0	0	0	0	1	1	0	1	0	0	1	1	1	0	1	1	1	0	1	0	0	1	2	1	1	1	1	1	0	1	1	1	1	1	1	0	1	1	1	1	1	0	1	3	2	1
	1	0	1	1	0	1	1	1	0	1	1	1	0	1	0	0	1	0	1	0	1	0	0	1	2	1	1	0	0	1	0	0	2	0	1	1	0	1	0	0	1	2	1	0	1	1	1	2	3
	1	1	1	0	1	0	1	1	0	0	1	0	1	1	1	1	0	0	1	1	0	1	0	1	0	2	0	1	0	1	1	1	0	0	1	2	1	1	0	1	1	2	1	1	1	2	1	0	1
	0	0	1	1	1	1	1	0	1	1	0	1	0	2	0	1	1	1	1	1	1	0	1	0	1	1	1	1	1	1	1	1	1	0	1	1	1	1	1	1	1	1	1	1	1	2	1	0	0
	1	1	2	1	1	0	0	1	1	0	1	1	1	1	1	1	0	1	1	1	1	3	3	1	3	2	2	2	0	1	0	1	1	3	3	1	1	3	3	3	1	3	1	1	3	2	0	2	0
	1	0	1	0	1	1	1	0	0	1	1	1	1	1	1	1	0	1	2	1	0	1	0	1	0	1	2	1	0	1	1	0	1	0	2	2	0	1	1	1	2	2	1	1	1	1	0	1	0
	0	0	0	1	0	1	0	1	0	0	1	1	0	0	1	0	1	0	1	0	1	1	1	1	1	0	1	0	1	0	1	1	1	1	0	1	0	0	1	1	1	1	1	0	1	0	0	1	1
	0	0	0	1	1	1	1	1	1	1	0	1	1	0	1	0	1	1	0	0	1	1	0	1	1	1	0	1	1	1	0	1	0	0	1	1	1	1	0	0	1	0	1	0	1	0	1	1	1
	1	0	1	1	1	0	1	0	1	0	1	0	1	0	0	1	0	1	0	1	0	0	1	1	0	0	1	0	0	1	0	1	0	0	0	1	0	1	0	1	0	1	0	1	1	0	1	1	1
	0	1	1	0	0	1	0	1	1	0	0	1	0	1	0	1	0	0	1	0	1	1	0	0	1	1	1	1	0	1	0	1	0	2	1	0	0	1	0	0	1	0	1	0	0	1	0	0	0
	0	0	1	1	0	1	1	0	0	0	1	0	1	0	1	1	0	1	0	2	0	1	0	0	1	1	1	1	1	0	0	0	1	1	0	1	0	1	0	1	0	1	0	1	0	1	0	1	0
	0	0	0	1	0	0	1	1	0	0	1	1	1	0	0	0	0	0	1	2	0	0	1	1	0	1	1	2	1	1	0	0	1	1	1	1	0	1	1	0	0	1	1	1	1	0	0	0	0
	2	2	1	0	2	1	0	1	1	1	0	1	2	1	1	1	1	1	3	1	1	1	1	0	1	1	1	1	1	0	1	2	1	0	3	1	2	0	1	0	1	1	2	1	2	1	1	3	1
	0	0	0	0	0	0	0	0	0	0	0	0	0	0	0	0	0	0	0	0	0	0	0	0	0	0	0	0	0	0	0	0	0	0	0	0	0	0	0	0	0	0	0	0	0	0
	0	1	1	0	1	0	0	2	1	3	1	0	0	2	1	1	2	1	1	2	1	3	0	0	1	1	2	1	0	1	1	1	2	1	0	1	0	0	0	1	0	1	1	0	1	0
	1	1	0	1	0	1	0	1	1	2	0	0	1	0	0	1	1	1	1	0	1	0	1	0	1	1	1	0	0	1	1	0	1	0	0	1	1	0	0	2	1	0	0	0	1	2
	0	1	2	1	1	2	0	0	1	1	2	1	2	1	0	1	0	0	0	0	1	0	0	0	2	0	2	0	1	0	0	0	0	0	1	0	0	1	2	1	0	0	0	1	0	3
[truncated: 8 more columns]

## Sheet: Point_count
		T1_P	T2_P	T3_P	T4_P	T5_P	T6_P	T7_p	T8_p	T9_P	T10_p	T11_p	T12_p	T13_p	T14_p	T15_p	T16_p	T17_p	T18_p	T19_p	T20_p	T21_p	T22_p	T23_P	T24_P	T25_P	T26_P	T27_P	T28_P	T29_P	T30_P	T31_P	T32_P	T33_P	T34_P	T35_P	T36_P	T37_P	T38_P	T39_P	T40_P	T41_P	T42_P	T43_P	T44_P	T45_P	T46_P	T47_P	T48_P
Marsh Harrier		0.33	0.66	0.33	1.66	0.66	0.33	1	0.66	0.66	1	0.33	0.33	0.66	0.33	0.33	0	0.66	0.66	0.66	0	0.66	0.33	0	0	0.66	0	0.33	0.33	0.33	1	0.33	0	0	0	1	0.33	0.33	0.33	0	1	1	0.66	0	0.66	0.33	0.66	0.33	0
Steppe EagleE		0.33	0.33	0	0.66	0.66	0.33	0.66	0.66	0	0.33	1	1	1	0.66	0	0.66	0	0	0	0.33	0.33	0.33	0.66	0.33	0.66	0.66	0	0.66	1	0.66	0	0.33	0.33	0.66	1	0.66	0.66	1	0.33	0.66	0.66	0.66	0	0.66	0.66	0	0.66	0
Common Kestrel		0.33	0.33	0.33	0.66	0.66	0.33	0.33	0.33	0	0.33	0	0.66	0.33	0.66	0	0.66	0.33	0.66	0.33	1	0.66	0	0.33	0.66	0.33	0.33	0.33	0.33	0	0	0.33	0.33	0	0.33	0	0.33	0	0.33	0	0	0.33	0.66	0.33	0.66	0.33	0.33	0	0.33
Peregrine Falcon		0	0.33	0	0.66	0.66	0	0.33	0	0.33	0.33	0.33	0	0	0.33	0.33	0.33	0	0.66	0.33	0	0.33	0.33	0	0.33	0.33	0.33	0	0.33	0.66	0	0.33	0.33	0	0.33	0	0.33	0.33	0.33	0	0.33	0.33	0.66	0	0.33	0.33	0	0	0.33
Red necked Falcon		0.66	0.33	0.33	0.63	1	0	0.33	0.66	0	0.33	0.33	0	0.33	0	0	0.33	0.33	0.33	0.66	0.33	0	0.66	0	0	0.33	0	0.33	0.66	0.33	0	0	0.66	0.33	0.66	0	0.33	0.33	0	0.33	0.33	0	0.33	0.66	0	0.33	0.33	0.33	0.33
Black Wing Kite		0.66	1.66	0.33	0.33	2	1	1	1	1.33	0.66	0.66	1	1	1	0.66	2	1	1	1	0.66	0.33	1	0.33	0.66	0.66	0.66	0.33	0.66	1	1	1	0	0	1	0	0	0	0.66	0	1	0	1.33	1	0.66	0.66	1	0	0
Black Kite		3	2.33	3	2	2	2	1.33	2	2	2	2.66	2	2.33	0.66	0.66	3	2	2	3	1	0.66	2.33	1.33	0.66	0.66	0.66	0.66	0.66	1.3	2.66	1.33	0.66	0.66	2.33	2	0.66	0.66	0.66	1	1.33	0.66	0.66	0.33	0.66	0.66	0.66	1.66	1
Honey Buzzard		0.33	0.33	0.33	0	0.33	0.33	0.33	0.33	0	0.66	0.33	0.33	0	0	0	0.33	0.33	0.33	0	0.33	0.33	0	0.33	0.66	0.66	0.33	0.33	0.33	1.33	0	0.33	0	0	0.33	0.33	0.33	0	0.33	0	0.33	0.33	0.33	0	0.33	0.33	0.33	0.33	0.33
Egyptian Vulture		0.66	1.66	0.33	0.33	0.33	0.66	0.33	0.33	0	0.33	0.33	0.66	0	0.33	0.33	0.66	1	0	0.66	0.66	0.66	0.33	0.33	0.33	0.66	0.66	1	0.66	0.33	0.33	0.66	1	0.66	1	0.66	0.33	0.33	0.66	0.33	1	0.33	0.66	0.33	0.66	0	1	0	0.33
Indian Vulture		0	0.33	0	0.33	0	0.33	0	0	0.33	0.33	0	0	0	0.33	0.33	0	0.33	0	0.33	0.33	0	0.33	0	0.33	0.66	0	0.33	0.33	0.33	0.33	0	0.33	0.66	0.66	0.66	0.33	0.33	0	0.33	0.66	0.33	0.33	0.66	0	0.66	0.33	0.33	0.33
Himalayan Griffon		0.33	0	0.33	0	0	0	0.33	0.33	0.33	0.33	0.33	0.33	0.33	0.33	0	0.33	0.66	0	0.33	0.33	0.33	0.33	0.33	0.33	0.33	0.33	0.66	0.33	0	0.33	0.66	0.66	0.33	0.33	0.33	0.33	0.33	0.33	0	0.33	0.33	0.33	0.33	0.33	0.66	0	0.33	0
Cinereous Vulture		0	0.33	0	0	0.33	0	0.33	0	0.33	0	0.33	0.33	0	0.33	0	0.66	0.33	0.33	0.66	0	0.33	0.33	0	0	0.66	0.33	0	0.33	0	0.33	0	0	0.66	0.33	0.33	0.33	0.33	0	0.33	0.33	0.33	0	0.66	0.33	0.33	0.66	0.33	0.33
White Rumped Vulture		0.33	0	0	0.33	0	0.33	0	0.33	0	0	0.33	0.33	0	0	0.33	0	0.33	0.33	0.66	0	0.33	0	0	0.33	0.66	0.66	0.33	0.33	0.33	0	0.33	0.33	0.33	0	0.33	0.33	0.33	0.66	0	0.33	0.33	0	0.66	0	0.66	0	0.33	0.33
Short Toed Snake Eagle		0.66	0.66	0.33	0	0.33	0.66	0.66	0.33	0.33	1	0.33	0.33	0	0.66	0.33	0	0.33	0	0.66	0.33	0.33	0.33	0	0.66	0	0.33	0.33	0	0.33	0.33	0.33	0.33	0.66	0	0.33	0.33	0	0	0.33	0.33	0.66	0.33	0.33	0.33	0	0.33	0	0.33
Long Legged Buzzard		0.33	0.66	0.66	0	0.33	0.66	0.66	0.66	0	1	1	1	0	1	0.33	0		1	0.33	1	0.66	0.66	0	0.66	0.33	0.66	0.66	0.66	0.66	0	0.66	0.66	0.33	0.33	0.66	0.66	0	0.33	0.66	0.66	0.66	0.33	0.33	0.33	0	0.66	0.33	1
White Eyed Buzzard(		0.66	0.33	0.66	0	0.33	0.66	0.66	0.66	0	0.66	0.66	1	0	1	0.33	0.33	0	1	0.33	0.33	0.33	0.33	0.66	0.66	0.66	0.33	0.66	0.66	0.66	0.33	0.33	0.66	0.66	0	0.33	0.66	0.33	0.33	0.33	1	0.66	0	0.66	0	0.33	0.66	0	0
Tawny Eagle		0.66	0.66	0.66	1	0.66	0.66	0.66	0	0.66	0.66	1	1	0	1	0.66	0.66	1	1	0.33	0.66	1	0.66	0.66	0.66	0	0.33	0.66	0.66	0.33	0	0.66	0	0.66	0.66	0.66	0.66	0.33	0.66	0.66	0.66	0.33	0	0.66	0.66	0.66	1	0.33	1
Bonelli’s Eagle		0.33	0	0.33	0.33	0	0.33	0	0.33	0	0.33	0.66	0.33	0	0.33	0.33	0.33	0.33	0.33	0	0.33	0.66	0	0.33	0	0	0	0.66	0	0.33	0.33	0.33	0	0.33	0.33	0	0.33	0.33	0.33	0.66	0.66	0.33	0.66	0	0.33	0	1	0	1
Booted Eagle		0.33	0.33	0	0.33	0.33	0.66	0	0.33	0.33	0	0.66	0.33	0	0.33	0.33	0.33	0.33	1	0	0.33	0	0.33	0.33	0.33	0.33	0.33	1	0.33	0.33	0.33	0	0.33	0.66	0	0.33	0.33	0	0.33	0.33	1	0.33	0.66	0.66	0	0.66	0	0	0.33
Spotted Owlet		0	1	0	0	0.33	0.66	0	0.33	0.33	0.66	0	0	0.33	0.33	0.33	0	0.33	0.33	0	0.33	0.33	0.33	0.33	0.66	0.33	0.66	0	0.66	0.33	0	0.33	0.33	0.33	0.33	0.33	0.33	0	0	0	0.33	0.33	0.33	0.66	0.33	0	0.66	0	0.33
Crested Serpent Eagle		0.33	0	0.33	0	0.33	0.33	0.33	0	0.33	0.33	0	0.33	0	0	0	0.33	0	0	0	0.33	0.66	0.33	0.33	0	0	0.33	0.66	0.33	0.33	0.66	0.33	0.33	0	0.33	0.33	0.33	0	0	0.33	0.33	0.66	0	0.66	0.33	0	0.33	0.33	0.33
Pallid Harrier		0	0.33	0.33	0.33	0	0.33	0.33	0.33	0.33	0.33	0.66	1	0.33	0.33	0.33	0	0.33	0.66	0.33	0	0.33	0.66	0.66	0	0.33	0.66	0	0.33	0	0.33	0.33	0	0	0.33	0	0.33	0.33	0	0.33	0.33	0	0.33	0	0	0	0.33	0.33	0
Montagu’s Harrier		0.33	0	0.33	0.33	0	0	0.66	0	0.66	0	0.33	0.33	0.33	0	0.33	0.33	0	0.33	0.33	0.33	0.33	0.33	0.33	0	0.33	0.66	0.33	0.33	0.33	0.33	0	0.33	0	0.33	0.33	0.66	0	0.33	0.33	0	0.66	1	0.33	0.33	0	0	1	0.33
Shikra		1	0.66	0.66	1	1	0.66	0.66	1	1	1	1	1	1.33	1	1	1	2	2	2	0.33	1	0.66	0.66	0.66	0.33	1.33	0.66	0.66	1	0.33	1	0.66	1	0	1	0.66	0.33	0.66	0.66	1	0.66	0.33	0.66	1	0	0.33	1	1
Rock Eagle Ow		0.33	0.33	0	0.33	0.33	0.33	0	0	0	0.66	0.33	0	0.33	0.33	0.33	0	0	0.66	0.33	0.33	0	0.33	0.33	0	0.33	0.66	0.66	0.33	0.33	0.33	0	0.66	0	0	0.33	0.33	0	0	0.33	0	0.66	0	0.33	0	0.33	0.33	0	0
Imperial Eagle		0.66	2	0.33	0.66	1	0.33	0.33	0.66	0.33	1	0	0.33	0.66	0.33	0	0	0.33	0.33	1	0.66	0.33	0	1	1	0.33	1	0.33	0.66	0.33	1	0.33	1	0	0.33	0	1	0	1	0.33	0	0.33	0	0.33	1	0	0.33	1	0.66
Laggar Falcon		0	0	0	0	0.33	1	0.33	0.66	1	0.33	0	0.33	0	0	0	0.33	0.33	0.33	0.66	0.33	0.33	0.66	0.33	1	0.33	0.33	1	0	0.33	0.33	0.33	0	0.33	0	0.66	0	0.33	0	0.33	0.33	0	0.33	0	0.33	0.33	0	1	0.33
common buzzard		0.33	1	0.33	0	0.33	0.66	0.33	0.33	0.33	1	0	1	1	0	0.33	0.33	0	0.33	0	0.33	0	0.33	0.66	0.33	0.33	0.33	0.33	0.66	0.33	0.66	0	0.33	0	0	0.33	0.66	1	0.33	0.66	0	0.33	0.33	0.66	0	1	0	0.33	0.66
Species Unidentified		0.33	0	0	0.33	0	0	0	0.33	0.33	0	0	0	0	0.33	0	0.33	0	0	0	0	0	0.33	0	0	0	0	0	0	0.33	0	0	0	0	0	0	0	0	0	0	0	0	0	0	0	0.33	0	0	0
Indian Spotted Eagle*		0	0	0	0	0	0	0	0	0.33	0	0	0	0	0	0	0	0	0	0	0	0	0	0.33	0	0	0	0	0	0	0	0	0	0	0	0	0	0	0	0	0	0	0	0	0	0	0	0	0
Greater Spotted Eagle*		0	0	0	0	0	0	0	0	0.33	0	0	0	0	0	0	0	0	0	0.33	0	0	0	0.33	0	0	0	0	0	0	0	0	0	0	0	0	0	0	0	0	0	0	0	0	0	0	0	0	0
Changeable Hawk Eagle*		0	0	0	0	0	0	0	0	0.33	0	0	0	0	0	0	0	0	0	0	0	0	0	0	0	0	0	0	0	0	0	0	0	0	0	0	0	0	0	0	0	0	0	0	0	0	0	0	0
Saker Falcon*		0	0	0	0	0	0	0	0	0	0	0	0.33	0	0	0	0	0	0	0	0	0	0	0	0	0	0	0	0	0	0	0	0	0	0	0	0	0	0	0	0	0	0	0.33	0	0	0	0	0
Merlin*		0	0	0	0	0	0	0	0	0	0	0	0.33	0	0	0	0	0	0	0	0	0	0	0	0	0	0	0	0	0	0	0	0	0	0	0	0	0	0	0	0	0	0	0.33	0	0	0	0	0
Hobby*		0	0	0	0	0	0	0	0	0	0	0	0.33	0	0	0	0	0	0	0	0	0	0	0	0	0	0	0	0	0	0	0	0	0	0	0.33	0	0	0	0	0	0	0	0.33	0	0	0	0	0
Osprey*		0	0	0	0	0	0	0	0	0.66	0	0	0	0	0	0	0	0	0	0	0	0	0	0	0	0	0	0	0	0	0	0	0	0	0	0	0	0	0	0	0	0	0	0	0	0	0	0	0
[truncated: 9 more columns]
